# Supplementary material for: Safety of Roxadustat in Chronic Kidney Disease Patients: An Updated Systematic Review and Meta-Analysis
Source: Pharmaceuticals (Basel). 2025 Oct 17;18(10):1566. doi: 10.3390/ph18101566 (PMC12567109; doi:10.3390/ph18101566)
Supplement: Supplementary file 1 [file pharmaceuticals-18-01566-s001.zip]

Archive with 5 entries (5 files):
- Supplemental material-Figure S3.pdf
- Supplemental material-Figure S4.pdf
- Supplemental material-Table S1.pdf
- Supplemental material-Figure S1.pdf
- Supplemental material-Figure S2.pdf
